# Supplementary material for: The Hidden Hand of Asymptomatic Infection Hinders Control of Neglected Tropical Diseases: A Modeling Analysis
Source: Clin Infect Dis. 2024 Apr 25;78(Suppl 2):S175–82. doi: 10.1093/cid/ciae096 (PMC11045017; doi:10.1093/cid/ciae096)
Supplement: ciae096_Supplementary_Data [file ciae096_supplementary_data.zip]

Archive with 4 entries (4 files):
- Asymptomatic_NTD_CID_S1Text.pdf
- Data_S1.xlsx
- Supplementary_Code_1.m
- Supplementary_Code_2.m
