# Supplementary material for: The Hidden Hand of Asymptomatic Infection Hinders Control of Neglected Tropical Diseases: A Modeling Analysis
Source: Clin Infect Dis. 2024 Apr 25;78(Suppl 2):S175–82. doi: 10.1093/cid/ciae096 (PMC11045017; doi:10.1093/cid/ciae096)
Supplement: ciae096_Supplementary_Data [file ciae096_supplementary_data.zip › Supplementary_Code_1.m]

% Code S1 - The hidden hand of asymptomatic infection hinders control of neglected tropical diseases
% Authors: K S Rock, L A C Chapman, A P Dobson, E R Adams, T D Hollingsworth

% This Matlab file computes the infection dynamics of the 3 diseases using
% illustrative values given in Data S1 under different intervention
% strategies (also given in Data S1).

%%%%%%%%%%%%%%%%%%%%%%%%%%%%%%%%%%%%%%%%%%%%%%%%%%%%%%%%%%%%%%%%%%%%%%%%%%
%% Set disease and colours

% Pick from 'HAT', 'VL' or 'Chagas' 
disease='HAT';

% Figure in black and white? (yes=1, no=0)
BW=0;

% Set default line widths and font sizes
set(0,'DefaultAxesFontSize',14)
set(0,'DefaultLineLineWidth',2)

% Define colours
if BW==0
    Orange = [255 205 0]./255;
    LightRed = [255 77 77]./255;
    MediumRed = [184 57 57]./255;
    DarkRed = [128 0 0]./255;
    if strcmp(disease,'VL')
        M = [255 205 0; 255 77 77; 128 0 0; 184 57 57]./255;
    else
        M = [255 205 0; 255 77 77; 128 0 0]./255;
    end
elseif BW==1
    Orange = [215,215,215]./255;
    LightRed = [150 150 150]./255;
    MediumRed = [120 120 120]./255;
    DarkRed = [90 90 90]./255;
     
    if strcmp(disease,'VL')
        M = [215,215,215; 150 150 150; 90 90 90; 120 120 120]./255;
    else
        M = [215,215,215; 150 150 150; 90 90 90]./255;
    end
end

%%%%%%%%%%%%%%%%%%%%%%%%%%%%%%%%%%%%%%%%%%%%%%%%%%%%%%%%%%%%%%%%%%%%%%%%%% 
%% Define parameters

% Initial host and vector population sizes (to be scaled)
H=1000;
V=5000;

% Disease-specific parameters

% Define parameters for HAT - illustratative
if strcmp(disease,'HAT')==1
    
    mu_H = 1/(53*365);            %human mortality rate 
    tau = 0;                      %self cure rate (N -> S)
    nu =  0.001;                  %self recovery rate (N -> R)
    %p_S = 0.5446;                %proportion who develop clinical symptoms
    p_N = 0.4554;
    phi = 0.0019;               %progression rate from pre- to symptomatic (P -> I)
    alpha = 0.004;                %disease-induced mortaility rate
    omega = 0.006;                %waning immunity/recovery to susceptible
    p_L = 0;                      %proportion of VL cases that develop PKDL (N/A)
    eta = 0;                      %progression rate from dormant infection to PKDL (N/A)
    
    mu_V = 0.03;                    %vector mortaility rate
    a = 1/3;                        %vector biting rate
    sigma =0.04;                    %inverse of EIP
    
    epsilon_N = 0.8720;           %relative infectiousness of non-symptomatic human
    epsilon_P = 1; %*reference    %relative infectiousness of pre-symptomatic human
    epsilon_I = 0.5;              %relative infectiousness of symptomatic human
    epsilon_L = 0;                %relative infectiousness of PKDL (N/A)
    p_V = 1; %*reference            %probability of a vector becoming infected from single infected bite on reference humans
    p_H = 1; %*reference            %probability of a host becoming infected from single infected bite
    
    f = 1; %*reference              %proportion of feeding on humans (rather than animals)
    
    gamma_N = 0;                  %treatment rate from non-symptomatic
    gamma_P = 0;                  %treatment rate from pre-symptomatic (passive only)
    gamma_I = 0.00203;            %treatment rate from symptomatic (passive only)
    gamma_L = 0;                  %treatment rate from PKDL (N/A)
    
    R_csqwanted = 1.1;
    

% Define parameters for VL - illustratative    
elseif strcmp(disease,'VL')==1

    mu_H = 1/(60.2*365);          %human mortality rate 
    tau = (1-16/49)*(1/159);        %self cure rate (N -> S)
    nu =  (16/49)*(1/159);          %self recovery rate (N -> R)
    p_S = 0.101;                  %proportion who develop clinical symptoms
    p_N = 0.899;
    phi = 1/135;                %progression rate from pre- to symptomatic (P -> I)
    alpha = 1/(8*30);             %disease-induced mortaility rate
    omega = 0;                    %waning immunity/recovery to susceptible
    p_L = 0.1;                    %proportion of VL cases that develop PKDL
    eta = 1/(2*365);              %progression rate from dormant infection to PKDL
    
    mu_V = 1/14;                    %vector mortaility rate
    a = 1/4;                        %vector biting rate
    sigma =1/7;                     %inverse of EIP
    
    epsilon_N = 0.025;            %relative infectiousness of non-symptomatic human
    epsilon_P = 0.025;            %relative infectiousness of pre-symptomatic human
    epsilon_I = 1; %*reference    %relative infectiousness of symptomatic human
    epsilon_L = 0.64;             %relative infectiousness of PKDL
    p_V = 1; %*reference            %probability of a vector becoming infected from single infected bite on reference humans
    p_H = 1; %*reference            %probability of a host becoming infected from single infected bite
    
    f = 1; %*reference              %proportion of feeding on humans (rather than animals)
    
    gamma_N = 0;                  %treatment rate from non-symptomatic
    gamma_P = 0;                  %treatment rate from pre-symptomatic
    gamma_I = 1/90;               %treatment rate from symptomatic
    gamma_L = 1/(1.5*365);        %treatment rate from PKDL
    
    R_csqwanted = 2.38;
  

% Define parameters for Chagas - illustratative    
elseif strcmp(disease,'Chagas')==1
    
    mu_H = 1/(68*365);            %human mortality rate 
    tau = 0;                      %self cure rate (N -> S)
    nu =  0;                      %self recovery rate (N -> R)
    p_S = 0.25;                   %proportion who develop clinical symptoms
    p_N = 0.75;
    phi = 1/(20*365);           %progression rate from pre- to symptomatic (P -> I)
    alpha = 1/(10*365);           %disease-induced mortaility rate
    omega = 0;                    %waning immunity/recovery to susceptible
    p_L = 0;                      %proportion of VL cases that develop PKDL (N/A)
    eta = 0;                      %progression rate from dormant infection to PKDL (N/A)

    mu_V = 0.05/7;                  %vector mortaility rate
    a = 1/5.73;                     %vector biting rate
    sigma =1/8;                     %inverse of EIP
    
    epsilon_N = 1;                %relative infectiousness of non-symptomatic human
    epsilon_P = 1;                %relative infectiousness of pre-symptomatic human
    epsilon_I = 1; %*reference    %relative infectiousness of symptomatic human
    epsilon_L = 0;                %relative infectiousness of PKDL (N/A)
    p_V = 1; %*reference            %probability of a vector becoming infected from single infected bite on reference humans
    p_H = 1; %*reference            %probability of a host becoming infected from single infected bite
    
    f = 1; %*reference              %proportion of feeding on humans (rather than animals)
    
    gamma_N = 0;                  %treatment rate from non-symptomatic
    gamma_P = 0;                  %treatment rate from pre-symptomatic
    gamma_I = 0;                  %treatment rate from symptomatic
    gamma_L = 0;                  %treatment rate from PKDL (N/A)
    
    R_csqwanted = 1.25;
       
end

% Save parameters as a structure
para = struct('mu_H', mu_H, 'tau', tau, 'nu', nu, 'p_N', p_N, 'phi', phi,...
    'alpha', alpha, 'omega', omega, 'p_L', p_L, 'eta', eta, ...
    'mu_V', mu_V, 'a', a, 'sigma', sigma, 'epsilon_N', epsilon_N, 'epsilon_P', epsilon_P,...
    'epsilon_I', epsilon_I,'epsilon_L', epsilon_L, 'p_V', p_V,'p_H', p_H,...
    'f', f, 'gamma_N', gamma_N, 'gamma_P', gamma_P, 'gamma_I', gamma_I,...
    'gamma_L', gamma_L, 'H', H, 'V', V);

% Compute R_c with baseline parameters
R_c = GetR_c(para);

% Use R_csq value to rescale host-vector ratio to give right R_csq range
para.V=para.V*R_csqwanted/R_c^2;

% Compute R_c with baseline parameters
R_c = GetR_c(para);

% Store text for plotting later
textPre={['{\it R}_c^2=',num2str(round(R_csqwanted,2))]};

%%%%%%%%%%%%%%%%%%%%%%%%%%%%%%%%%%%%%%%%%%%%%%%%%%%%%%%%%%%%%%%%%%%%%%%%%%
%% Compute endemic equilibrium (to be used for initial condictions for simulations)

One = (para.gamma_N+para.nu)/(para.omega+para.mu_H);
Two = para.gamma_P/(para.omega+para.mu_H);
Three = (1-para.p_L)*para.gamma_I/(para.omega+para.mu_H);
Four = para.phi/(para.gamma_I+para.alpha+para.mu_H);
Five = (1-para.p_N)*(para.tau+para.nu+para.gamma_N+para.mu_H)/...
    (para.p_N*(para.phi+para.gamma_P+para.mu_H));
Fourteen = para.p_L*para.gamma_I/(para.eta+para.mu_H);
Fifteen = para.eta/(para.gamma_L+para.mu_H);
Sixteen = para.gamma_L/(para.omega+para.mu_H);
Six = para.alpha*Four*Five/para.mu_H + (para.omega/para.mu_H)*...
    (One + Two*Five + Three*Four*Five + Sixteen*Fifteen*Fourteen*Four*Five)...
    - (para.mu_H+para.phi+para.gamma_P)*Five/para.mu_H - (para.mu_H+para.nu+para.gamma_N)/para.mu_H;
Seven = para.epsilon_N + para.epsilon_P*Five + para.epsilon_I*Four*Five ...
    + para.epsilon_L*Fifteen*Fourteen*Four*Five;
Eight = para.p_N*para.a*para.p_H*para.f*para.sigma/para.mu_V;
Nine = para.p_N*para.a*para.p_H*para.f*para.sigma*Six/(para.H*para.mu_V);
Ten = para.tau + para.nu + para.gamma_N + para.mu_H;
Eleven = para.sigma+para.mu_V;
Twelve = para.a*para.f*para.p_V*Seven*(1+para.sigma/para.mu_V)/para.H;
Thirteen = para.a*para.f*para.p_V*Seven*para.V/para.H;

E_Vstar = (Eleven*Ten - Eight*Thirteen)/(Nine*Eleven - Eight*Twelve);
S_Vstar = para.V - (1+para.sigma/para.mu_V)*E_Vstar;
I_Vstar = para.sigma*E_Vstar/para.mu_V;

N_Hstar = -Eleven*E_Vstar/(Twelve*E_Vstar - Thirteen);
P_Hstar = Five*N_Hstar;
I_Hstar = Four*P_Hstar;
D_Hstar = Fourteen*I_Hstar;
L_Hstar = Fifteen*D_Hstar;
R_Hstar = One*N_Hstar + Two*P_Hstar + Three*I_Hstar + Sixteen*L_Hstar;
S_Hstar = para.H + Six*N_Hstar;

%%%%%%%%%%%%%%%%%%%%%%%%%%%%%%%%%%%%%%%%%%%%%%%%%%%%%%%%%%%%%%%%%%%%%%%%%%
%% Define initial conditions as a structure
ICs = struct('S_H',S_Hstar,'N_H',N_Hstar,'P_H',P_Hstar,'I_H',I_Hstar,'D_H',D_Hstar,...
    'L_H',L_Hstar,'R_H',R_Hstar,'S_V',S_Vstar,'E_V',E_Vstar,'I_V',I_Vstar);

%%%%%%%%%%%%%%%%%%%%%%%%%%%%%%%%%%%%%%%%%%%%%%%%%%%%%%%%%%%%%%%%%%%%%%%%%%
%% Main ODE computation (pre-intervention)

% Set maximum time to run simulation for
MaxTime0=20*365; 

% Compute baseline solutions using Runge-Kutta (4,5) method
[t, pop]=ode45(@diffAsympModel,[0 MaxTime0],[ICs.S_H ICs.N_H ICs.P_H ...
    ICs.I_H ICs.D_H ICs.L_H ICs.R_H ICs.S_V ICs.E_V ICs.I_V],[],para);

% Convert output to structure
Classes0 = struct('S_H',pop(:,1),'N_H',pop(:,2),'P_H',pop(:,3),'I_H',pop(:,4),'D_H',pop(:,5),...
    'L_H',pop(:,6),'R_H',pop(:,7),'S_V',pop(:,8),'E_V',pop(:,9),'I_V',pop(:,10),'t',t);

%%%%%%%%%%%%%%%%%%%%%%%%%%%%%%%%%%%%%%%%%%%%%%%%%%%%%%%%%%%%%%%%%%%%%%%%%%
%% Run different strategies looping over A to D (1 to 4)

for Strat = 1:4

    % Save new parameters in new structure
    para1 = para;
    
    % Define strategy A for each disease
    if Strat == 1
    
        if strcmp(disease,'HAT')
            para1.gamma_N = 0;          %passive detects no non-symptomatics
            para1.gamma_P = para1.phi/9;    %10% pre-symptomatic (stage 1) cases passively detected before symptomatic (stage 2)
            para1.gamma_I = 9*para1.alpha ;   %enhanced symptomatic (stage 2) passive detection (only 10% die)
            ScaleV = 1;           %don't scale vector population
            delta_N=round(para1.gamma_N/(para1.gamma_N+para1.tau+para1.nu+para1.mu_H),2);
            delta_P=round(para1.gamma_P/(para1.gamma_P+para1.phi+para1.mu_H),2);
            delta_I=round(para1.gamma_I/(para1.gamma_I+para1.alpha+para1.mu_H),2);
            textPost={'Improved passive', 'detection',['\delta_I=',num2str(delta_I),', \delta_P=',num2str(delta_P)]};
    
        elseif strcmp(disease,'VL')
            para1.gamma_N = 0;          %no non-symptomatic detection
            para1.gamma_P = 0;          %no pre-symptomatic detection
            para1.gamma_I = 9*alpha ;   %improved time to detection (10% die)
            ScaleV = 1;           %don't scale vector population    
            delta_N=round(para1.gamma_N/(para1.gamma_N+para1.tau+para1.nu+para1.mu_H),2);
            delta_P=round(para1.gamma_P/(para1.gamma_P+para1.phi+para1.mu_H),2);
            delta_I=round(para1.gamma_I/(para1.gamma_I+para1.alpha+para1.mu_H),2);
            textPost={['VL'],['Reduced time to'],['diagnosis, \delta_I=',num2str(delta_I)]};
        
        elseif strcmp(disease,'Chagas')
            para1.gamma_N = 0.1/365;    %10% cure rate per year
            para1.gamma_P = 0.1/365; 	%10% cure rate per year
            para1.gamma_I = 0.1/365; 	%10% cure rate per year
            ScaleV = 1;           %don't scale vector population    
            delta_N=round(para1.gamma_N/(para1.gamma_N+para1.tau+para1.nu+para1.mu_H),2);
            delta_P=round(para1.gamma_P/(para1.gamma_P+para1.phi+para1.mu_H),2);
            delta_I=round(para1.gamma_I/(para1.gamma_I+para1.alpha+para1.mu_H),2);
            textPost={'Treat 10% of infections',['annually, \delta_I=',num2str(delta_I),','],['\delta_P=',num2str(delta_P),', \delta_N=',num2str(delta_N)]};
        end

    % Define strategy B for each disease    
    elseif Strat == 2

        if strcmp(disease,'HAT')
            para1.gamma_N = (1-0.4352)*0.91*0.3/365;    %30% active screening but miss skin-only parasites
            para1.gamma_P = 0.91*0.3/365 + gamma_P;     %30% active screening plus normal pre-symptomatic (stage 1) passive
            para1.gamma_I = para.gamma_I + 0.91*0.3/365;     %30% active screening plus normal symptomatic (stage 2) passive
            ScaleV = 1;                           %don't scale vector population
            delta_N=round(para1.gamma_N/(para1.gamma_N+para1.tau+para1.nu+para1.mu_H),2);
            delta_P=round(para1.gamma_P/(para1.gamma_P+para1.phi+para1.mu_H),2);
            delta_I=round(para1.gamma_I/(para1.gamma_I+para1.alpha+para1.mu_H),2);
            textPost={'30% active screening',['\delta_I=',num2str(delta_I),', \delta_P=',num2str(delta_P)],['\delta_N=',num2str(delta_N)]};
            
        elseif strcmp(disease,'VL')
            para1.gamma_N = 0;          %no non-symptomatic detection
            para1.gamma_P = 0;          %no pre-symptomatic detection
            para1.gamma_I = gamma_I;    %basic treatment
            ScaleV = 0.9;         %10% vector reduction
            para1.V = para.V*ScaleV;
            textPost={'Vector control',['(',num2str(round(100*(1-ScaleV)),2),'% reduction, v=',num2str(ScaleV),')']};
            
        elseif strcmp(disease,'Chagas')
            para1.gamma_N = gamma_N;    %basic treatment
            para1.gamma_P = gamma_P;    %basic treatment
            para1.gamma_I = gamma_I;    %basic treatment
            ScaleV = 0.1;         %90% vector reduction
            para1.V = para.V*ScaleV;
            textPost={'Vector control',['(',num2str(round(100*(1-ScaleV)),2),'% reduction, v=',num2str(ScaleV),')']};
            
        end

    % Define strategy C for each disease    
    elseif Strat == 3

        if strcmp(disease,'HAT')
            para1.gamma_N = 0;          %no non-symptomatic treatment
            para1.gamma_P = para.gamma_P;    %normal pre-symptomatic (stage 1) passive detection
            para1.gamma_I = para.gamma_I;    %normal symptomatic (stage 2) passive detection
            ScaleV = 0.2;         %80% tsetse pop reduction 
            para1.V = para.V*ScaleV;
            textPost={'Vector control',['(',num2str(round(100*(1-ScaleV)),2),'% reduction, v=',num2str(ScaleV),')']};
            
        elseif strcmp(disease,'VL')
            para1.gamma_N = 0.1*0.4/365;            %hypothetical 10% screen with RDT (assume 40% sensitivity for asympt) and treat
            para1.gamma_P = 0.1*0.8/365;            %hypothetical 10% screen with RDT (assume 80% sensitivity for presympt) and treat
            para1.gamma_I = gamma_I+0.1*0.8/365;    %hypothetical 10% screen with RDT (assume 80% sensitivity for sympt) and treat + basic symptomatic treatment
            ScaleV = 1;                       %no reduction to vector population
            delta_N=round(para1.gamma_N/(para1.gamma_N+para1.tau+para1.nu+para1.mu_H),2);
            delta_P=round(para1.gamma_P/(para1.gamma_P+para1.phi+para1.mu_H),2);
            delta_I=round(para1.gamma_I/(para1.gamma_I+para1.alpha+para1.mu_H),2);
            textPost={'10% active screening',['with RDT, \delta_I=',num2str(delta_I),','],['\delta_P=',num2str(delta_P),', \delta_N=',num2str(delta_N)]};
            
        elseif strcmp(disease,'Chagas')
            para1.gamma_N = 0.1/365;    %10% cure rate per year    
            para1.gamma_P = 0.1/365;    %10% cure rate per year
            para1.gamma_I = 0.1/365;    %10% cure rate per year
            ScaleV = 0.1;         %90% reduction to vector population
            para1.V = para.V*ScaleV;
            textPost={'Treat 10% of infections',[' annually & vector'], ['control, v=',num2str(ScaleV)]};
        end

    % Define strategy D for each disease    
    elseif Strat == 4
        if strcmp(disease,'HAT')
            para1.gamma_N = (1-0.4352)*0.3*0.91/365;    %30% active screening but miss skin-only parasites
            para1.gamma_P = 0.3*0.91/365 + para.gamma_P;     %30% active screening plus normal pre-symptomatic (stage 1) passive detection
            para1.gamma_I = para.gamma_I + 0.3*0.91/365;     %30% active screening plus normal symptomatic (stage 2) passive detection
            ScaleV = 0.2;                         %80% tsetse pop reduction 
            para1.V = para.V*ScaleV;
            textPost={['gHAT'],'30% active screening', ['& vector control, v=',num2str(ScaleV)]};
            
        elseif strcmp(disease,'VL')
            para1.gamma_N = 0;          %no non-symptomatic detection
            para1.gamma_P =0;           %no pre-symptomatic detection
            para1.gamma_I = 9*alpha;    %improved time to detection (10% die)
            ScaleV = 0.9;         %10% pop reduction 
            para1.V = para.V*ScaleV;
            delta_N=round(para1.gamma_N/(para1.gamma_N+para1.tau+para1.nu+para1.mu_H),2);
            delta_P=round(para1.gamma_P/(para1.gamma_P+para1.phi+para1.mu_H),2);
            delta_I=round(para1.gamma_I/(para1.gamma_I+para1.alpha+para1.mu_H),2);
            textPost={'Reduced time to',['diagnosis, \delta_I=',num2str(delta_I),' &'],['vector control, v=',num2str(ScaleV)]};
            
        elseif strcmp(disease,'Chagas')
            para1.gamma_N = 0.01/365; %1% cure rate per year
            para1.gamma_P = 0.01/365; %1% cure rate per year
            para1.gamma_I = 0.01/365; %1% cure rate per year
            ScaleV = 0.5;       %50% pop reduction 
            para1.V = para.V*ScaleV;
            textPost={'Chagas','Treat 1% of infections',[' annually & vector'], ['control, v=',num2str(ScaleV)]};

        end
    end
    
    %Compute R_e for the strategy using NGM approach
    R_e = GetR_c(para1);
    textPostR={['{\it R}_c^2=',num2str(round(R_e^2,2))]};
    
    %%%%%%%%%%%%%%%%%%%%%%%%%%%%%%%%%%%%%%%%%%%%%%%%%%%%%%%%%%%%%%%%%%%%%%%%%%
    %% Main ODE computation (post-intervention)
    
    % Set maximum time to run simulation for
    MaxTime1=150*365; 
    
    % Compute baseline solutions using Runge-Kutta (4,5) method
    [t, pop]=ode45(@diffAsympModel,[MaxTime0 MaxTime0+MaxTime1],[Classes0.S_H(end)...
        Classes0.N_H(end) Classes0.P_H(end) Classes0.I_H(end) Classes0.D_H(end)...
        Classes0.L_H(end) Classes0.R_H(end) ScaleV*Classes0.S_V(end) ScaleV*Classes0.E_V(end)...
        ScaleV*Classes0.I_V(end)],[],para1);
    
    %Convert output to structure
    Classes1 = struct('S_H',pop(:,1),'N_H',pop(:,2),'P_H',pop(:,3),'I_H',pop(:,4),'D_H',pop(:,5),...
        'L_H',pop(:,6),'R_H',pop(:,7),'S_V',pop(:,8),'E_V',pop(:,9),'I_V',pop(:,10),'t',t);
    
    
    %%%%%%%%%%%%%%%%%%%%%%%%%%%%%%%%%%%%%%%%%%%%%%%%%%%%%%%%%%%%%%%%%%%%%%%%%%
    %% Draw figures
    
    figure(Strat)  
    clf
    
    % Change times to be in years
    T0years = Classes0.t./365 - MaxTime0/365;
    T1years = Classes1.t./365 - MaxTime0/365;
    
    % Plot different model classes against time
    z(1)=plot(T0years, 100*Classes0.N_H./H,'color',Orange);
    hold on
    z(2)=plot(T0years, 100*Classes0.P_H./H,'color',LightRed);
    z(3)=plot(T0years, 100*Classes0.I_H./H,'color',DarkRed);
    
    plot(T1years, 100*Classes1.N_H./H,'color',Orange)
    plot(T1years, 100*Classes1.P_H./H,'color',LightRed)
    plot(T1years, 100*Classes1.I_H./H,'color',DarkRed)
    
    % Add on PKDL line only for VL
    if strcmp(disease, 'VL')
        z(4)=plot(T0years, 100*Classes0.L_H./H,'color',MediumRed,'linestyle','--');
        plot(T1years, 100*Classes1.L_H./H,'color',MediumRed,'linestyle','--')
    end
    
    % Draw on dotted vertical line for pre/post intervention
    Height=ceil(18.0*max([100*Classes0.N_H(end)./H 100*Classes0.P_H(end)./H...
        100*Classes0.I_H(end)./H 100*Classes0.L_H(end)./H]))/10;
    plot([0 0], [0 Height],':k')
    
    % Add on mini pie charts
    if strcmp(disease,'Chagas')
        axis([-20 60 0 Height])
        sizescale=4;
        pieexplode=[0 0 0];
    elseif strcmp(disease,'VL')
        axis([-5 15 0 Height])
        sizescale=1;
        pieexplode=[0 0 0 0];
    else
        axis([-5 15 0 Height])
        sizescale=1;
        pieexplode=[0 0 0];
    end
    
    % Label plot and add legend
    ylabel('% of humans')
    xlabel('years since intervention')
    if strcmp(disease,'VL') && Strat==1
        legend(z,'N','P','I','L')
    end

    if (strcmp(disease,'HAT') || strcmp(disease,'Chagas')) && Strat==2
        legend(z(1:3),'N','P','I')
    end
    
    % Labels for mini pies
    text(sizescale*5,Height,textPost,'fontsize',20,'horizontalalignment','center','verticalalignment','top')
    text(sizescale*8.75,0.7*Height,textPostR,'fontsize',16,'horizontalalignment','center','verticalalignment','top')
    text(-sizescale*2.5,Height,textPre,'fontsize',16,'horizontalalignment','center','verticalalignment','top')
    
    % Adjust positions of pies
    p=get(gca,'position');
    
    xlimit=get(gca,'xlim');
    ylimit=get(gca,'ylim');
    w=xlimit(2)-xlimit(1);
    h=ylimit(2)-ylimit(1);
    
    size=2.1*sizescale;
    
    t_0=-2.5*sizescale;
    T_0=[t_0-size t_0+size]-xlimit(1); %position of first pie chart
    p_0 = [p(1)+(T_0(1)/w)*p(3) p(2)+0.65*p(3) ((T_0(2)-T_0(1))/w)*p(3) ((T_0(2)-T_0(1))/w)*p(3)];    
    Inset=axes('position',p_0);

    % Compute pie proportions for pre-intervention phase
    Infected=para.epsilon_N*Classes0.N_H + para.epsilon_P*Classes0.P_H...
        +para.epsilon_I*Classes0.I_H + para.epsilon_L*Classes0.L_H;
    
    % Draw mini pre-intervention pie on plot
    if strcmp(disease,'VL')
        pieHandle0=pie([para.epsilon_N*Classes0.N_H(end)/Infected(end),...
            para.epsilon_P*Classes0.P_H(end)/Infected(end),...
            para.epsilon_I*Classes0.I_H(end)/Infected(end),...
            para.epsilon_L*Classes0.L_H(end)/Infected(end)],pieexplode);
    else
        pieHandle0=pie([para.epsilon_N*Classes0.N_H(end)/Infected(end),...
            para.epsilon_P*Classes0.P_H(end)/Infected(end),...
            para.epsilon_I*Classes0.I_H(end)/Infected(end)],pieexplode);
    end
    
    axis off
    
    for i=[2 4 6]
        pieHandle0(i).FontSize=11;
    end
    
    if strcmp(disease,'Chagas') && Strat==1
        pieHandle0(4).Position = pieHandle0(4).Position+[0.1 -0.02 0];
    end
    
    % Compute pie proportions for post-intervention phase
    Infected1=para1.epsilon_N*Classes1.N_H+para1.epsilon_P*Classes1.P_H+para1.epsilon_I*Classes1.I_H+para1.epsilon_L*Classes1.L_H;
    ix_1=find(T1years>5*sizescale,1);
    t_1=T1years(ix_1);
    ix_2=find(T1years>12.5*sizescale,1);
    t_2=T1years(ix_2);
    
    scale_1=size*sqrt(sqrt(ScaleV*Infected1(ix_1)/Infected(end)));
    scale_2=size*sqrt(sqrt(ScaleV*Infected1(ix_2)/Infected(end)));
    
    T_1=[t_1-scale_1 t_1+scale_1]-xlimit(1); %position of first pie chart
    p_1 = [p(1)+(T_1(1)/w)*p(3) p(2)+0.4*p(3) ((T_1(2)-T_1(1))/w)*p(3) ((T_1(2)-T_1(1))/w)*p(3)];
    
    T_2=[t_2-scale_2 t_2+scale_2]-xlimit(1); %position of first pie chart
    p_2 = [p(1)+(T_2(1)/w)*p(3) p(2)+0.25*p(3) ((T_2(2)-T_2(1))/w)*p(3) ((T_2(2)-T_2(1))/w)*p(3)];
    
    Inset=axes('position',p_1);
    
    % Draw mini post-intervention pies on plot
    if strcmp(disease,'VL')
        pieHandle1=pie([para1.epsilon_N*Classes1.N_H(ix_1)/Infected1(ix_1),...
            para1.epsilon_P*Classes1.P_H(ix_1)/Infected1(ix_1),...
            para1.epsilon_I*Classes1.I_H(ix_1)/Infected1(ix_1),...
            para1.epsilon_L*Classes1.L_H(ix_1)/Infected1(ix_1)],pieexplode);
    else
        pieHandle1=pie([para1.epsilon_N*Classes1.N_H(ix_1)/Infected1(ix_1),...
            para1.epsilon_P*Classes1.P_H(ix_1)/Infected1(ix_1),...
            para1.epsilon_I*Classes1.I_H(ix_1)/Infected1(ix_1)],pieexplode);
    end
    
    for i=[2 4 6]
        pieHandleNew(i,:)=pieHandle1(i).Position;
        pieHandle1(i).Position=pieHandleNew(i,:).*size*(0.5*scale_1/size+0.5)./scale_1;
        pieHandle1(i).FontSize=11;
    end
    
    Inset=axes('position',p_2);
    
    if strcmp(disease,'VL')
        pieHandle2=pie([para1.epsilon_N*Classes1.N_H(ix_2)/Infected1(ix_2),...
            para1.epsilon_P*Classes1.P_H(ix_2)/Infected1(ix_2),...
            para1.epsilon_I*Classes1.I_H(ix_2)/Infected1(ix_2),...
            para1.epsilon_L*Classes1.L_H(ix_2)/Infected1(ix_2)],pieexplode);
    else
        pieHandle2=pie([para1.epsilon_N*Classes1.N_H(ix_2)/Infected1(ix_2),...
            para1.epsilon_P*Classes1.P_H(ix_2)/Infected1(ix_2),...
            para1.epsilon_I*Classes1.I_H(ix_2)/Infected1(ix_2)],pieexplode);
    end
    
    for i=[2 4 6]
        pieHandleNew(i,:)=pieHandle2(i).Position;
        pieHandle2(i).Position=pieHandleNew(i,:).*size*(0.5*scale_2/size+0.5)./scale_2;
        pieHandle2(i).FontSize=11;
    end

    %Reposition labels on pie for Chagas (very small numbers)
    if strcmp(disease,'Chagas') 
        if Strat==1
            pieHandle1(4).Position = pieHandle1(4).Position+[0.2 -0.05 0];
            pieHandle2(4).Position = pieHandle2(4).Position+[0.2 -0.1 0];
        elseif Strat==2
            pieHandle0(4).Position = pieHandle0(4).Position+[0.2 -0.05 0];
            pieHandle1(4).Position = pieHandle1(4).Position+[0.9 -0.4 0];
            pieHandle2(4).Position = pieHandle2(4).Position+[1.4 -0.5 0];
        elseif Strat==3
            pieHandle0(4).Position = pieHandle0(4).Position+[0.2 -0.05 0];
            pieHandle1(4).Position = pieHandle1(4).Position+[1.5 -0.7 0];
            pieHandle2(4).Position = pieHandle2(4).Position+[5 -2 0];
        else
            pieHandle0(4).Position = pieHandle0(4).Position+[0.2 -0.05 0];
            pieHandle1(4).Position = pieHandle1(4).Position+[0.6 -0.1 0];
            pieHandle2(4).Position = pieHandle2(4).Position+[0.8 -0.15 0];
        end
    end
    
    colormap(M);
    
    %Draw strips on pie for PKDL (L)
    if strcmp(disease,'VL')
        candystripe(pieHandle0(7),'width',2)
        candystripe(pieHandle1(7),'width',2)
        candystripe(pieHandle2(7),'width',2)
    end
    
end

%%%%%%%%%%%%%%%%%%%%%%%%%%%%%%%%%%%%%%%%%%%%%%%%%%%%%%%%%%%%%%%%%%%%%%%%%%
%% Compute R_c^2 using NGM approach

function R_c = GetR_c(para)
    
    % Set up matrices of transmissions and transitions
    T=zeros(7,7);
    S=zeros(7,7);
    
    %Matrix T is transmissions
    T(1,7)=para.a*para.p_H*para.p_N*para.f;                  %I_V makes N_H 
    T(2,7)=para.a*para.p_H*(1-para.p_N)*para.f;              %I_V makes P_H
    T(6,1)=para.a*para.epsilon_N*para.p_V*para.f*para.V/para.H;    %N_H makes E_V
    T(6,2)=para.a*para.epsilon_P*para.p_V*para.f*para.V/para.H;    %P_H makes E_V
    T(6,3)=para.a*para.epsilon_I*para.p_V*para.f*para.V/para.H;    %I_H makes E_V
    T(6,5)=para.a*para.epsilon_L*para.p_V*para.f*para.V/para.H;    %L_H makes E_V
    
    %Matrix S is transitions
    S(1,1)=-para.tau-para.gamma_N-para.nu-para.mu_H;
    S(2,2)=-para.phi - para.gamma_P - para.mu_H;
    S(3,3)=-para.gamma_I - para.alpha - para.mu_H;
    S(4,4)=-para.eta - para.mu_H;
    S(5,5)=-para.gamma_L - para.mu_H;
    S(6,6)=-para.sigma - para.mu_V;
    S(7,7)=-para.mu_V;
    
    S(3,2)=para.phi;
    S(4,3)=para.p_L*para.gamma_I;
    S(5,4)=para.eta;
    S(7,6)=para.sigma;
    
    % Compute NGM
    K=-T*inv(S);
    % Compute R_c
    R_c=max(abs(eig(K)));
end

%%%%%%%%%%%%%%%%%%%%%%%%%%%%%%%%%%%%%%%%%%%%%%%%%%%%%%%%%%%%%%%%%%%%%%%%%%
%% Main ODE function
function dPop=diffAsympModel(t,pop,para)

    % Get current state
    S_H=pop(1); N_H=pop(2); P_H=pop(3); I_H=pop(4); D_H=pop(5); L_H=pop(6); R_H=pop(7);
    S_V=pop(8); E_V=pop(9); I_V=pop(10); 
    
    N_V=S_V+E_V+I_V;
    
    dH=para.H; dH(dH==0)=1;
    dPop=zeros(8,1);
    
    %%%%%% Host dynamics
    
    %Suscp
    dPop(1)= (para.mu_H.*para.H + para.alpha*I_H)  - I_V*para.a*para.p_H.*para.f*S_H./dH...
        - para.mu_H.*S_H + para.omega*R_H + para.tau*N_H;
    %Non-symp
    dPop(2)= para.p_N*I_V*para.a*para.p_H.*para.f.*S_H./dH ...
        - (para.tau + para.gamma_N + para.nu + para.mu_H).*N_H;
    %Pre-symp
    dPop(3)= (1-para.p_N)*I_V*para.a*para.p_H.*para.f.*S_H./dH...
        - (para.phi + para.gamma_P + para.mu_H).*P_H;
    %Symp
    dPop(4)= para.phi.*P_H -  (para.gamma_I + para.mu_H + para.alpha).*I_H;
    %Dormant
    dPop(5)= para.p_L*para.gamma_I*I_H - (para.eta + para.mu_H)*D_H;
    %PKDL
    dPop(6)= para.eta*D_H - (para.gamma_L + para.mu_H)*L_H;
    %Removed (immune/under treatment etc.)
    dPop(7) = (para.gamma_N+para.nu)*N_H + para.gamma_P*P_H ...
        + (1-para.p_L)*para.gamma_I*I_H + para.gamma_L*L_H ...
        - (para.omega + para.mu_H).*R_H;
    
    %%%%%% Vector dynamics
    
    %Susceptible
    dPop(8)= para.mu_V*N_V - para.f*S_V*para.a*para.p_V*(para.epsilon_I*I_H+para.epsilon_N*N_H...
        + para.epsilon_P*P_H + para.epsilon_L*L_H)./dH - para.mu_V*S_V;
    %Exposed (During EIP)
    dPop(9)= para.f*S_V*para.a*para.p_V*(para.epsilon_I*I_H+para.epsilon_N*N_H...
        + para.epsilon_P*P_H + para.epsilon_L*L_H)./dH - (para.sigma + para.mu_V)*E_V;
    %Infectious 
    dPop(10)= para.sigma*E_V - para.mu_V*I_V;

end
