# Supplementary material for: The Hidden Hand of Asymptomatic Infection Hinders Control of Neglected Tropical Diseases: A Modeling Analysis
Source: Clin Infect Dis. 2024 Apr 25;78(Suppl 2):S175–82. doi: 10.1093/cid/ciae096 (PMC11045017; doi:10.1093/cid/ciae096)
Supplement: ciae096_Supplementary_Data [file ciae096_supplementary_data.zip › Supplementary_Code_2.m]

% Code S2 - The hidden hand of asymptomatic infection hinders control of neglected tropical diseases
% Authors: K S Rock, L A C Chapman, A P Dobson, E R Adams, T D Hollingsworth

% This Matlab file computes the range and illustrative values for theta, the
% proportion of infections arising from asymptomatic (non-symptomatic and
% pre-symptomaitc) people. It also computes theta_N and theta_P, the
% proportions coming from non-symptomatic and pre-symptomatic people
% respectively. Parameter ranges are given in Data S1 along with references
% and assumptions. Derivation of theta, theta_N and theta_P is given in the
% Supplementary text.


%% Change the disease here using: 'HAT', 'VL', or 'Chagas'
disease='VL';


if strcmp(disease,'HAT')
    
   %% Define parameters for HAT - min/max/illustratative (per day)

    mu_H = [1/(73*365) 1/(43*365) 1/(53*365)];      %human mortality rate 
    tau = [0 0 0];                                  %self cure rate (A -> S)
    nu =  [0.000215 0.0013 0.001];                  %self recovery rate (A -> R)
    %p_S                                        %proportion who develop clinical symptoms (computed below) 
    phi_H = [0.0012 0.0028 0.0019];                  %progression rate from pre- to symptomatic (P -> I)
    alpha = [0.002 0.0058 0.004];                   %disease-induced mortaility rate
    omega = [4.37e-4 0.02 0.006];                   %waning immunity/recovery to susceptible
    p_L = [0 0 0];                                  %proportion of VL cases that develop PKDL (N/A)
    eta = [0 0 0];                                  %progression rate from dormant infection to PKDL (N/A)

    mu_V = 0.03;                                    %vector mortaility rate
    a = 1/3;                                        %vector biting rate
    sigma =0.04;                                    %inverse of EIP
    
    epsilon_N = [0.13 1 0.8720];                    %relative infectiousness of non-symptomatic human
    epsilon_P = [1 1 1]; %*reference                %relative infectiousness of pre-symptomatic human
    epsilon_I = [0 1 0.5];                          %relative infectiousness of symptomatic human
    epsilon_L = [0 0 0];                            %relative infectiousness of PKDL (N/A)
    p_V = 1; %*reference                            %probability of a vector becoming infected from single infected bite on reference humans
    p_H = 1; %*reference                            %probability of a host becoming infected from single infected bite
    
    f = 1; %*reference                              %proportion of feeding on humans (rather than animals)
    
    gamma_N = [0 0 0];                              %treatment rate from non-symptomatic
    gamma_P = [0 0.000552 0];                       %treatment rate from pre-symptomatic (passive only)
    gamma_I = [0.0006 0.01 0.00203];                %treatment rate from symptomatic (passive only)
    gamma_L = [0 0 0];                              %treatment rate from PKDL (N/A)
    

%See SI text for derivation of equations and description for computing the proportion of infection which develop symptoms
  
%Compute illustrative value for p_S (and p_N)
p_SB=36/53; % at least 31/53 develop symptoms and at most 41/53 do;
y = (1-p_SB)/(tau(3)+nu(3)+mu_H(3)) + (p_SB/(phi_H(3)+mu_H(3)))*(1 + phi_H(3)/(alpha(3)+gamma_I(3)+mu_H(3)));
p_k = y*(tau(3)+nu(3)+mu_H(3))/((0.0175/0.0054)+y*(tau(3)+nu(3)+mu_H(3)));
p_N(3) = p_k+(1-p_k)*(1-p_SB);

%Compute low range value for p_S (i.e. upper for p_N)
p_SB=31/53;
y = (1-p_SB)/(tau(2)+nu(2)+mu_H(3)) + (p_SB/(phi_H(1)+mu_H(3)))*(1 + phi_H(1)/(alpha(1)+gamma_I(1)+mu_H(3)));
p_k = y*(tau(2)+nu(2)+mu_H(3))/((0.0175/0.0054)+y*(tau(2)+nu(2)+mu_H(3)));
p_N(2) = p_k+(1-p_k)*(1-p_SB);

%Compute upper range value for p_S (i.e. lower for p_N)
p_SB=41/53;
y = (1-p_SB)/(tau(1)+nu(1)+mu_H(3)) + (p_SB/(phi_H(2)+mu_H(3)))*(1 + phi_H(2)/(alpha(2)+gamma_I(2)+mu_H(3)));
p_k = y*(tau(1)+nu(1)+mu_H(3))/((0.0175/0.0054)+y*(tau(1)+nu(1)+mu_H(3)));
p_N(1) = p_k+(1-p_k)*(1-p_SB);

%Replace lower range with assumption that all infections will lead to disease 
p_N(1)=0;
   
%Illustrative values: p_k=0.1982 so p_N=0.4554 infections are asympt.
%Proportion of asymptomatics with skin-only infections: p_k/p_N=0.4352

    

elseif strcmp(disease,'VL')
    
    %% Define parameters for VL - min/max/illustratative (per day)
   
    mu_H = [1/(68.1*365) 1/(40*365) 1/(60.2*365)];  %human mortality rate 
    [p_LST,p_LST_CI] = binofit(16,49);          % proportion who become LST-positive following non-symptomatic infection
    tau = [(1-p_LST_CI(2))*1/183 (1-p_LST_CI(1))*1/138 (1-p_LST)*1/159];        %self cure rate (N -> S)
    nu =  [p_LST_CI(1)*1/183 p_LST_CI(2)*1/138 p_LST*1/159];          %self recovery rate (N -> R)
    p_S = [0.055 0.198 0.101];                  %proportion who develop clinical symptoms
    p_N = [0.802 0.945 0.899];
    phi_H = [1/(6*30) 1/(2*30) 1/135];          %progression rate from pre- to symptomatic (P -> I)
    alpha = [0.95/365 1/(5*30) 1/(8*30)];       %disease-induced mortaility rate
    omega = [0 1/(2*365+236) 0];                %waning immunity/recovery to susceptible
    p_L = [0.05 0.17 0.1];                      %proportion of VL cases that develop PKDL
    eta = [1/(2.5*365) 1/(1.5*365) 1/(2*365)];  %progression rate from dormant infection to PKDL

    mu_V = 1/14;                                %vector mortaility rate
    a = 1/4;                                    %vector biting rate
    sigma =1/7;                                 %inverse of EIP
    
    epsilon_N = [0 0.05 0.025];                 %relative infectiousness of non-symptomatic human
    epsilon_P = [0 0.05 0.025];                 %relative infectiousness of pre-symptomatic human
    epsilon_I = [1 1 1]; %*reference            %relative infectiousness of symptomatic human
    epsilon_L = [0.55 0.72 0.64];               %relative infectiousness of PKDL
    p_V = 1; %*reference                        %probability of a vector becoming infected from single infected bite on reference humans
    p_H = 1; %*reference                        %probability of a host becoming infected from single infected bite
    
    f = 1; %*reference                          %proportion of feeding on humans (rather than animals)
    
    gamma_N = [0 0 0];                          %treatment rate from non-symptomatic
    gamma_P = [0 0 0];                          %treatment rate from pre-symptomatic
    gamma_I = [1/114 1/40 1/90];                %treatment rate from symptomatic
    gamma_L = [1/(2*365) 1/365 1/(1.5*365)];    %treatment rate from PKDL
    


elseif strcmp(disease,'Chagas')
    
    %% Define parameters for Chagas - min/max/illustratative (per day)
       
    mu_H = [1/(76*365) 1/(55*365) 1/(68*365)];  %human mortality rate 
    tau = [0 0 0];                              %self cure rate (N -> S)
    nu =  [0 0 0];                              %self recovery rate (N -> R)
    p_S = [0.2 0.3 0.25];                       %proportion who develop clinical symptoms
    p_N = [0.7 0.8 0.75];
    phi_H = [1/(30*365) 1/(10*365) 1/(20*365)]; %progression rate from pre- to symptomatic (P -> I)
    alpha = [0.00035/7 1/(10*365) 1/(10*365)];  %disease-induced mortaility rate
    omega = [0 0 0];                            %waning immunity/recovery to susceptible
    p_L = [0 0 0];                              %proportion of VL cases that develop PKDL (N/A)
    eta = [0 0 0];                              %progression rate from dormant infection to PKDL (N/A)
    
    mu_V = 0.05/7;                              %vector mortaility rate
    a = 1/5.73;                                 %vector biting rate
    sigma =1/8;                                 %inverse of EIP
    
    epsilon_N = [0.333 1 1];                    %relative infectiousness of non-symptomatic human
    epsilon_P = [0.333 1 1];                    %relative infectiousness of pre-symptomatic human
    epsilon_I = [1 1 1]; %*reference            %relative infectiousness of symptomatic human
    epsilon_L = [0 0 0];                        %relative infectiousness of PKDL (N/A)
    p_V = 1; %*reference                        %probability of a vector becoming infected from single infected bite on reference humans
    p_H = 1; %*reference                        %probability of a host becoming infected from single infected bite
    
    f = 1; %*reference                          %proportion of feeding on humans (rather than animals)
    
    gamma_N = [0 0.075/365 0];   %treatment rate from non-symptomatic
    gamma_P = [0 0.075/365 0];   %treatment rate from pre-symptomatic
    gamma_I = [0 0.2/35 0];                  %treatment rate from symptomatic
    gamma_L = [0 0 0];                       %treatment rate from PKDL (N/A)
    

end
    

%% Main computations
    
% Use vector of parameters 
    % x(1) = mu_H
    % x(2) = tau
    % x(3) = nu
    % x(4) = p_N
    % x(5) = phi_H
    % x(6) = alpha
    % x(7) = epsilon_N
    % x(8) = epsilon_P
    % x(9) = epsilon_I
    % x(10) = gamma_N
    % x(11) = gamma_P
    % x(12) = gamma_I
    % x(13) = p_L
    % x(14) = eta
    % x(15) = epsilon_L
    % x(16) = gamma_L
    
    % Function in terms of parameters names
    % theta = (  p_N*epsilon_N/(tau + nu+ gamma_N+ mu_H) + (1-p_N)*epsilon_P/(phi_H+gamma_P+mu_H) ) /  ( p_N*epsilon_N/(tau + nu+ gamma_N+ mu_H) + (1-p_N)*epsilon_P/(phi_H+gamma_P+mu_H) + phi_H*(1-p_N)/((phi_H+gamma_P+mu_H)*(alpha+gamma_I+mu_H))*(epsilon_I+p_L*gamma_I*eta*epsilon_L/((eta+mu_H)*(gamma_L+mu_H))))

 % Compute thetas using illustrative values:
    
    numer_N = @(x) x(4)*x(7)/(x(2) + x(10) + x(3) + x(1));
    numer_P = @(x) (1-x(4))*x(8)/(x(5)+x(11)+x(1));
    numer_I = @(x) x(5)*(1-x(4))/((x(5)+x(11)+x(1))*(x(6)+x(12)+x(1)))*x(9);
    numer_L = @(x) x(5)*(1-x(4))/((x(5)+x(11)+x(1))*(x(6)+x(12)+x(1)))*x(13)*x(12)*x(14)*x(15)/((x(14)+x(1))*(x(16)+x(1)));
    
    denom = @(x) numer_N(x) + numer_P(x) + numer_I(x)+ numer_L(x);
    
    theta_N =@(x) numer_N(x) / denom(x);
    theta_P =@(x) numer_P(x) / denom(x);
    theta_L =@(x) numer_L(x) / denom(x);

    x1 = [mu_H(3), tau(3), nu(3), p_N(3), phi_H(3), alpha(3), epsilon_N(3), epsilon_P(3), epsilon_I(3), 0, 0, 0, p_L(3), eta(3), epsilon_L(3), 0];
    
    Theta_N = theta_N(x1);

    Theta_P = theta_P(x1);

    Theta_I = 1-Theta_N-Theta_P;

    x1_c = [mu_H(3), tau(3), nu(3), p_N(3), phi_H(3), alpha(3), epsilon_N(3), epsilon_P(3), epsilon_I(3), gamma_N(3), gamma_P(3), gamma_I(3), p_L(3), eta(3), epsilon_L(3), gamma_L(3)];
    
    Theta_Nc = theta_N(x1_c);

    Theta_Pc = theta_P(x1_c);

    Theta_Lc = theta_L(x1_c);

    Theta_Ic = 1-Theta_Nc-Theta_Pc-Theta_Lc;
    
% Compute theta bounds using ranges
    
    %Theta (N and P)
    theta = @(x) theta_N(x) + theta_P(x);
        
    negtheta = @(x)  -theta(x);

    lb = [mu_H(1), tau(1), nu(1), p_N(1), phi_H(1), alpha(1), epsilon_N(1), epsilon_P(1), epsilon_I(1), 0, 0, 0, p_L(1), eta(1), epsilon_L(1), 0];  
    ub = [mu_H(2), tau(2), nu(2), p_N(2), phi_H(2), alpha(2), epsilon_N(2), epsilon_P(2), epsilon_I(2), 0, 0, 0, p_L(2), eta(2), epsilon_L(2), 0];
        
    x0 = (lb+ub)/2;
    
    A=[];
    b=[];
    Aeq=[];
    beq=[];
   
    [parasmin,MinTheta]=fmincon(theta,x0,A,b,Aeq,beq,lb,ub);
    
    [parasmax,NegMaxTheta]=fmincon(negtheta,x0,A,b,Aeq,beq,lb,ub);
    
    %Theta_N
    negProportionN =  @(x)  -theta_N(x);

    [parasmin2,MinPropN]=fmincon(theta_N,x0,A,b,Aeq,beq,lb,ub);
    
    [parasmax2,NegMaxPropN]=fmincon(negProportionN,x0,A,b,Aeq,beq,lb,ub);
    
    
    %Theta_P
    negProportionP =  @(x)  -theta_P(x);
        
    [parasmin2,MinPropP]=fmincon(theta_P,x0,A,b,Aeq,beq,lb,ub);
    
    [parasmax2,NegMaxPropP]=fmincon(negProportionP,x0,A,b,Aeq,beq,lb,ub);
    

    %Theta_N/Theta (proportion N not P)
    ProportionNnotP = @(x)  numer_N(x) / (numer_N(x) + numer_P(x));
        
    negProportionNnotP =  @(x)  -ProportionNnotP(x);
        
    [parasmin2,MinPropNnotP]=fmincon(ProportionNnotP,x0,A,b,Aeq,beq,lb,ub);
    
    [parasmax2,NegMaxPropNnotP]=fmincon(negProportionNnotP,x0,A,b,Aeq,beq,lb,ub);
    
    
    %With miminmal control
    
    lb = [mu_H(1), tau(1), nu(1), p_N(1), phi_H(1), alpha(1), epsilon_N(1), epsilon_P(1), epsilon_I(1), gamma_N(1), gamma_P(1), gamma_I(1), p_L(1), eta(1), epsilon_L(1), gamma_L(1)];
    ub = [mu_H(2), tau(2), nu(2), p_N(2), phi_H(2), alpha(2), epsilon_N(2), epsilon_P(2), epsilon_I(2), gamma_N(2), gamma_P(2), gamma_I(2), p_L(2), eta(2), epsilon_L(2), gamma_L(2)];
     
    x0 = (lb+ub)/2;
    
    A=[];
    b=[];
    Aeq=[];
    beq=[];
    
    %Theta (N and P)
    [parasminc,MinTheta_c]=fmincon(theta,x0,A,b,Aeq,beq,lb,ub);
    
    [parasmaxc,NegMaxTheta_c]=fmincon(negtheta,x0,A,b,Aeq,beq,lb,ub);

    %Theta_N
    [parasmin2,MinPropN_c]=fmincon(theta_N,x0,A,b,Aeq,beq,lb,ub);
    
    [parasmax2,NegMaxPropN_c]=fmincon(negProportionN,x0,A,b,Aeq,beq,lb,ub);
    
    %Theta_P
    [parasmin2,MinPropP_c]=fmincon(theta_P,x0,A,b,Aeq,beq,lb,ub);
    
    [parasmax2,NegMaxPropP_c]=fmincon(negProportionP,x0,A,b,Aeq,beq,lb,ub);
    
    %Theta_L
    negProportionL =  @(x)  -theta_L(x);
    
    [parasmin2,MinPropL_c]=fmincon(theta_L,x0,A,b,Aeq,beq,lb,ub);
    
    [parasmax2,NegMaxPropL_c]=fmincon(negProportionL,x0,A,b,Aeq,beq,lb,ub);

    %Print results
    fprintf(['For ',disease,', without control, %g < theta < %g, Illustrative= %g \n'], MinTheta, -NegMaxTheta, Theta_N+Theta_P)
    fprintf(['For ',disease,', without control, %g < theta_N < %g, Illustrative= %g \n'], MinPropN, -NegMaxPropN, Theta_N)
    fprintf(['For ',disease,', without control, %g < theta_P < %g, Illustrative= %g \n'], MinPropP, -NegMaxPropP, Theta_P)
    % fprintf(['For ',disease,', without control, %g < theta_L < %g, Illustrative= %g \n'], MinPropL, -NegMaxPropL, Theta_L)
    fprintf(['With minimal control, %g < theta_c < %g, Illustrative= %g \n'], MinTheta_c, -NegMaxTheta_c, Theta_Nc+Theta_Pc)
    fprintf(['With minimal control, %g < theta_cN < %g, Illustrative= %g \n'], MinPropN_c, -NegMaxPropN_c, Theta_Nc)
    fprintf(['With minimal control, %g < theta_cP < %g, Illustrative= %g \n'], MinPropP_c, -NegMaxPropP_c, Theta_Pc)
    fprintf(['With minimal control, %g < theta_cL < %g, Illustrative= %g \n'], MinPropL_c, -NegMaxPropL_c, Theta_Lc)
    fprintf(['With no control, %g < NnotP < %g \n'], MinPropNnotP, -NegMaxPropNnotP)
    
    %For LaTeX tikzpictures
    fprintf(['\\def\\',disease,'Ia{%g} \n'],6*(1-MinTheta)^0.5) %Max sympt
    fprintf(['\\def\\',disease,'Ib{%g} \n'],6*(1+NegMaxTheta)^0.5) %Min sympt
    fprintf(['\\def\\',disease,'Im{%g} \n'],6*(Theta_I^0.5)) %Ill. sympt
   
    fprintf(['\\def\\',disease,'Na{%g} \n'],6*(-NegMaxPropN)^0.5) %Max non-sympt
    fprintf(['\\def\\',disease,'Nb{%g} \n'],6*(MinPropN)^0.5) %Min non-sympt
    fprintf(['\\def\\',disease,'Nm{%g} \n'],6*(Theta_N^0.5)) %Ill. non-sympt
   
    fprintf(['\\def\\',disease,'Pa{%g} \n'],6*(-NegMaxPropP)^0.5) %Max pre-sympt
    fprintf(['\\def\\',disease,'Pb{%g} \n'],6*(MinPropP)^0.5) %Min pre-sympt
    fprintf(['\\def\\',disease,'Pm{%g} \n'],6*(Theta_P^0.5)) %Ill. pre-sympt
  
   
     
    
